# Supplementary material for: Microbial Burden Estimation of Food Items, Built Environments, and the International Space Station Using Film Media
Source: Microorganisms. 2022 Aug 25;10(9):1714. doi: 10.3390/microorganisms10091714 (PMC9503880; doi:10.3390/microorganisms10091714)
Supplement: Supplementary file 1 [file microorganisms-10-01714-s001.zip › Table_S1.xlsx]

## Sheet: Sheet1
Table S1: Log10 of average CFU per sample for food items
	Log10 of Average CFU Counts
Food item	Easy Plate AC	PCA	Petrifilm AC
Raw meat and ready-to-cook meat products (except poultry)	4.16435	4.94201	4.11561
Raw meat and ready-to-cook meat products (except poultry)	3.60924	3.65801	3.71181
Raw poultry and ready-to-cook poultry products	3.38021	4.13194	3.42325
Raw poultry and ready-to-cook poultry products	3.52288	5.12222	3.25527
Raw poultry and ready-to-cook poultry products	4.92082	4	5.32118
Raw meat and ready-to-cook meat products (except poultry)	4.7877	4.37383	4.86923
Raw meat and ready-to-cook meat products (except poultry)	4.6721	4.27875	4.74036
Raw meat and ready-to-cook meat products (except poultry)	2.47712	2.39794	2.60206
Raw meat and ready-to-cook meat products (except poultry)	7.35025	6.61278	7.30428
Raw meat and ready-to-cook meat products (except poultry)	5.72673	5.82607	5.89763
Raw poultry and ready-to-cook poultry products	2.69897	2.95424	2.69897
Raw meat and ready-to-cook meat products (except poultry)	5.64345	5.70757	5.3962
Fresh produces and fruits	6.41274	6.08636	6.33041
Fresh produces and fruits	7.04922	7.35122	7.04532
Fresh produces and fruits	6.4319	6.75587	6.43696
Fresh produces and fruits	2.34895	3.38917	2.55023
Fresh produces and fruits	5.06695	5.86923	5.32015
Fresh produces and fruits	6.98975	6.68574	6.89209
Fresh produces and fruits	3.23045	4.13033	3.65321
Fresh produces and fruits	5.81291	6.25164	6.1038
Fresh produces and fruits	7.8451	7.67025	7.85491
Fresh produces and fruits	6.22011	6	6.32222
Fresh produces and fruits	7.04139	6.99123	7
Fresh produces and fruits	7.38382	7.14922	6.42325
Fresh produces and fruits	6.72916	6.35411	6.86034
Fresh produces and fruits	4.1959	4.04532	4.06819
Fresh produces and fruits	6.31806	5.66276	6.3075
Fresh produces and fruits	7.6149	7.233	7.37658
Fresh produces and fruits	4.85552	5.98	5.20412
Fresh produces and fruits	1.6721	1.81291	1.69897
Fresh produces and fruits	3.69285	3.78533	3.91645
Fresh produces and fruits	1.60206	1	1.39794
Raw and ready- to-cook fish and seafoods (unprocessed)	6.12385	5.76716	6.10721
Raw and ready- to-cook fish and seafoods (unprocessed)	4.31597	4.69461	4.61595
Raw and ready- to-cook fish and seafoods (unprocessed)	3.81757	3.96848	4.08991
Raw and ready- to-cook fish and seafoods (unprocessed)	2.93802	2.84198	2.98227
Raw and ready- to-cook fish and seafoods (unprocessed)	1.11394	1.20412	1.97772
Dried cereals, fruits, nuts, seeds and vegetables	4.46687	3.97772	4.35603
Dried cereals, fruits, nuts, seeds and vegetables	1.8451	1.47712	1.8451
Dried cereals, fruits, nuts, seeds and vegetables	2.36173	2.17609	2.33244
Multi-component foods or meal Components	1.12494	2.17609	1.17609
Multi-component foods or meal Components	2	3.00432	2.83251
Multi-component foods or meal Components	2.25527	2.79934	2.80618
Multi-component foods or meal Components	3.42813	3.78533	3.88649
Multi-component foods or meal Components	3.8451	4.16435	4.19866
Multi-component foods or meal Components	1.30103	1.81291	1.17609
Multi-component foods or meal Components	3.32015	3.31492	3.31492
Multi-component foods or meal Components	2.13566	2.81291	2.76343
Multi-component foods or meal Components	1.66932	2.20412	1.60206
Multi-component foods or meal Components	3.14301	3.01284	3.04139
Multi-component foods or meal Components	1.22272	1.65321	1.8451
Dried cereals, fruits, nuts, seeds and vegetables	1.77815	1.60206	1.74036
Multi-component foods or meal Components	2	1.69897	2
Multi-component foods or meal Components	1.54407	1.77815	1.74036
Multi-component foods or meal Components	1.79934	2	2.11394
Multi-component foods or meal Components	6.38739	7.11394	6.64048
Multi-component foods or meal Components	5.14301	5.07737	5.47422
Multi-component foods or meal Components	1.20412	1.74036	1.74036
Ready-to-eat, ready-to-reheat fishery products	2.34242	2.63849	2.86332
Multi-component foods or meal Components	1.11394	1	1.74036
Multi-component foods or meal Components	1.20412	1.60206	1.47712
Multi-component foods or meal Components	1.79934	2.0607	1.77815
Multi-component foods or meal Components	1.30103	1.17609	1.87506
