# Supplementary material for: Microbial Burden Estimation of Food Items, Built Environments, and the International Space Station Using Film Media
Source: Microorganisms. 2022 Aug 25;10(9):1714. doi: 10.3390/microorganisms10091714 (PMC9503880; doi:10.3390/microorganisms10091714)
Supplement: Supplementary file 1 [file microorganisms-10-01714-s001.zip › Table_S2.xlsx]

## Sheet: bac_temp
Table S2: Log10 of average CFU per sample (+1) for Japanese home built environment samples
	Bacterial-specific media			Fungal-specific media
Swab	E-AC	P-AC	PCA	E-YM	P-RYM	PDA
swab_01_A Low	1.95904	2.17898	2.14301	0	0.845098	0.477121
swab_02_B Low	1.11394	1.23045	1.11394	0.30103	0.845098	0.778151
swab_03_C Low	1.11394	1.6721	1.61278	1.11394	0.90309	0.954243
swab_04_D Low	1.95904	2.08279	2.08279	1.04139	1.32222	1.04139
swab_05_E Low	0	0	0	0	0	0
swab_06_A middle	1.6721	1.25527	1.44716	0.30103	0.477121	2.00432
swab_07_A middle	2.50651	2.55751	2.37475	1.54407	1.75587	NA
swab_08_B middle	2.26482	2.44091	2.38739	NA	NA	0.60206
swab_09_B middle	2.26951	2.56348	2.43457	0	0.30103	0.845098
swab_10_C middle	1.79934	1.78533	1.49136	1.30103	1.6721	1.27875
swab_11_C middle	1.74036	1.65321	1.79934	1.49136	1.75587	1.85126
swab_12_D middle	4.04143	4.25044	4.04261	0.30103	0	0
swab_13_D middle	2.2878	2.51983	2.35411	2.15229	2.30963	2.24055
swab_14_E middle	2.61384	2.99739	3.39375	1.14613	1	1.23045
swab_15_E middle	3.04766	3.38039	NA	1.14613	1.39794	2.34635
swab_15_E middle	NA	NA	3.36192	0	0.30103	0
swab_16_A high	5.35794	5.83696	5.86213	3.14953	3.1176	5.27416
swab_17_B high	2.46389	3.20629	2.70415	2.00432	0	1.04139
swab_18_C high	2.08279	2.06446	2.92117	0	0	1.70757
swab_19_D high	5.74351	5.69285	5.98588	5.8921	5.83379	5.96755
swab_20_E high	4.28219	4.32533	4.53149	0	0	0
